# Supplementary material for: Semantic Stability is More Pleasurable in Unstable Episodic Contexts. On the Relevance of Perceptual Challenge in Art Appreciation
Source: Front Hum Neurosci. 2016 Feb 11;10:43. doi: 10.3389/fnhum.2016.00043 (PMC4749843; doi:10.3389/fnhum.2016.00043)
Supplement: Supplementary file 1 [file Decreasingdeterminacy.ZIP]

Archive with 1 entries (1 files):
- CEP_decreasingdeterminacy.mp4
